# Supplementary material for: Periodontitis and Oral and Oropharyngeal Cancer Risk: A Systematic Review and Meta-Analysis with Exploratory Evidence on Tumor-Associated Porphyromonas gingivalis
Source: Dent J (Basel). 2026 Feb 2;14(2):80. doi: 10.3390/dj14020080 (PMC12939171; doi:10.3390/dj14020080)
Supplement: Supplementary file 1 [file dentistry-14-00080-s001.zip]

Archive with 1 entries (1 files):
- dentistry-4103309-supplementary.pdf
